# Supplementary material for: Evaluation of Xpert MTB/XDR test for susceptibility testing of Mycobacterium tuberculosis to first and second-line drugs in Uganda
Source: PLoS One. 2023 Aug 17;18(8):e0284545. doi: 10.1371/journal.pone.0284545 (PMC10434885; doi:10.1371/journal.pone.0284545)
Supplement: S1 File — (XLS) [file pone.0284545.s001.xls]

## Sheet: S1
S1: Supporting information for the Evaluation of Xpert® MTB/XDR test for susceptibility testing of Mycobacterium tuberculosis to first and second-line drugs in Uganda
ID	S	I	Repeat	Comment	R	E	PZA	AMK	CAP	KAN	OFL	LEV	BDQ	CFZ	MOX	LZD	DLM	ETH	FQ	Repeat FQ	Inj	I	Repeat lpa	Mutation	R	Mutation	FQ	mutation	Inj	mutation	Method	Method	Comments	INH	RepeatX_INH	Comment	Mutation	FLQ	Repeat FQ	mutation	AMK	mutation	KAN	Mutation	CAP	Mutation	ETH	Mutation
XDR 001		1	1		1	0		0		0		0	0	0	0	0			0		0	Resistance DETECTED-HIGH		katG	Resistance DETECTED	rpoB	Resistance NOT DETECTED		Resistance NOT DETECTED		LJDST 1&2 MGITDST2	LPA 1&2		Resistance DETECTED			katG	Resistance NOT DETECTED			Resistance NOT DETECTED		Resistance NOT DETECTED		Resistance NOT DETECTED		Resistance NOT DETECTED
XDR 002		1	1		1	1	0	0		0		0	0	0	0	0			0		0	Resistance DETECTED-HIGH		katG	Resistance DETECTED	rpoB	Resistance NOT DETECTED		Resistance NOT DETECTED		MGITDST 1&2	LPA 1&2		Resistance DETECTED			katG	Resistance NOT DETECTED			Resistance NOT DETECTED		Resistance NOT DETECTED		Resistance NOT DETECTED		Resistance NOT DETECTED
XDR 003		1	1		1	0	0	0		0		0	0	0	0	0	0	0	0		0	Resistance DETECTED-HIGH		katG	Resistance DETECTED	rpoB	Resistance NOT DETECTED		Resistance NOT DETECTED		MGITDST 1&2	LPA 1&2		Resistance DETECTED			katG	Resistance NOT DETECTED			Resistance NOT DETECTED		Resistance NOT DETECTED		Resistance NOT DETECTED		Resistance NOT DETECTED
XDR 005	0	1	1		1	0	2	0		0		1	1	1	1	0	0	0	1		0	Resistance NOT DETECTED	Resistance NOT DETECTED		Resistance DETECTED	rpoB	Resistance DETECTED	gyrA	Resistance NOT DETECTED		MGITDST 1&2	LPA 1&2	Heteroresistance to Rifampicin	Resistance DETECTED			ahpC	Resistance DETECTED		gyrA	Resistance NOT DETECTED		Resistance NOT DETECTED		Resistance NOT DETECTED		Resistance NOT DETECTED
XDR 006		1	1		1	0	0	0		0		1	0	0	1	0	1	1	0	0 intital was 1	0	Resistance DETECTED-HIGH		katG	Resistance NOT DETECTED		Resistance NOT DETECTED		Resistance NOT DETECTED		MGITDST 1&2	LPA 1&2		Resistance DETECTED			katG	Resistance NOT DETECTED	Resistance NOT DETECTED		Resistance NOT DETECTED		Resistance NOT DETECTED		Resistance NOT DETECTED		Resistance NOT DETECTED
XDR 007		1	1		1	0		0				0	0	0	0	0			0		0	Resistance DETECTED-HIGH		katG	Resistance DETECTED	rpoB	Resistance NOT DETECTED		Resistance INDETERMINATE		MGITDST 1&2	LPA 1&2		Resistance DETECTED			katG	Resistance NOT DETECTED			Resistance NOT DETECTED		Resistance NOT DETECTED		Resistance NOT DETECTED		Resistance NOT DETECTED
XDR 008		1	1		1	0		0				0	0	0	0	0			0		0	Resistance DETECTED-HIGH		katG	Resistance DETECTED	rpoB	Resistance INDETERMINATE		Resistance INDETERMINATE		MGITDST 1&2	LPA 1&2		Resistance DETECTED			katG	Resistance NOT DETECTED			Resistance NOT DETECTED		Resistance NOT DETECTED		Resistance NOT DETECTED		Resistance NOT DETECTED
XDR 009		1	1		1	1		0		0		0	0	0	0	0			0		0	Resistance DETECTED-HIGH		katG	Resistance DETECTED	rpoB	Resistance NOT DETECTED		Resistance NOT DETECTED		MGITDST 1&2	LPA 1&2		Resistance DETECTED			katG	Resistance NOT DETECTED			Resistance NOT DETECTED		Resistance NOT DETECTED		Resistance NOT DETECTED		Resistance NOT DETECTED
XDR 010		1	1		1	0		0				0	0	0	0				0		0	Resistance NOT DETECTED			Resistance DETECTED	rpoB	Resistance NOT DETECTED		Resistance NOT DETECTED		MGITDST 1&2	LPA 1&2		Resistance DETECTED			katG	Resistance NOT DETECTED			Resistance NOT DETECTED		Resistance NOT DETECTED		Resistance NOT DETECTED		Resistance NOT DETECTED
XDR 011		1	1		1	0		0				0	0	0	0				0		0	Resistance DETECTED-HIGH		katG	Inferred Resistance DETECTED		Resistance NOT DETECTED		Resistance NOT DETECTED		MGITDST 1&2	LPA 1&2		Resistance DETECTED			katG	Resistance NOT DETECTED			Resistance NOT DETECTED		Resistance NOT DETECTED		Resistance NOT DETECTED		Resistance NOT DETECTED
XDR 012		1	1		1	0		0				0	0	0	0				0		0	Resistance DETECTED-HIGH		katG	Resistance DETECTED	rpoB	Resistance NOT DETECTED		Resistance NOT DETECTED		MGITDST 1&2	LPA 1&2		Resistance DETECTED			katG	Resistance NOT DETECTED			Resistance NOT DETECTED		Resistance NOT DETECTED		Resistance NOT DETECTED		Resistance NOT DETECTED
XDR 013		1	1		1	0		0				0	0	0	0				0		0	Resistance DETECTED-HIGH		katG	Resistance DETECTED	rpoB	Resistance NOT DETECTED		Resistance NOT DETECTED		MGITDST 1&2	LPA 1&2		Resistance DETECTED			katG	Resistance NOT DETECTED			Resistance NOT DETECTED		Resistance NOT DETECTED		Resistance NOT DETECTED		Resistance NOT DETECTED
XDR 017		1	1		1	0		0				0			0				0		0	Resistance NOT DETECTED			Resistance DETECTED	rpoB	Resistance NOT DETECTED		Resistance NOT DETECTED		MGITDST 1&2	LPA 1&2		Resistance DETECTED			ahpC	Resistance NOT DETECTED			Resistance NOT DETECTED		Resistance NOT DETECTED		Resistance NOT DETECTED		Resistance NOT DETECTED
XDR 019		1	1		1	1		0				0	0	0	0				0		0	Resistance NOT DETECTED	Resistance DETECTED		Resistance DETECTED	rpoB	Resistance NOT DETECTED		Resistance NOT DETECTED		MGITDST 1&2	LPA 1&2		Resistance DETECTED			ahpC	Resistance NOT DETECTED			Resistance NOT DETECTED		Resistance NOT DETECTED		Resistance NOT DETECTED		Resistance NOT DETECTED
XDR 022		1	1		1	0		0				0	0	0	0				0		0	Resistance DETECTED-HIGH		katG	Inferred Resistance DETECTED		Resistance NOT DETECTED		Resistance NOT DETECTED		MGITDST 1&2	LPA 1&2		Resistance DETECTED			katG	Resistance NOT DETECTED			Resistance NOT DETECTED		Resistance NOT DETECTED		Resistance NOT DETECTED		Resistance NOT DETECTED
XDR 023		1	1		1	0		0				0	0	0	0				0		0	Resistance DETECTED-HIGH		katG	Resistance DETECTED	rpoB	Resistance NOT DETECTED		Resistance NOT DETECTED		MGITDST 1&2	LPA 1&2		Resistance DETECTED			katG	Resistance NOT DETECTED			Resistance NOT DETECTED		Resistance NOT DETECTED		Resistance NOT DETECTED		Resistance NOT DETECTED
XDR 025		1	1		1	0		0				0	0	0	0				0		0	Resistance DETECTED-HIGH		katG	Resistance DETECTED	rpoB	Resistance NOT DETECTED		Resistance NOT DETECTED		MGITDST 1&2	LPA 1&2		Resistance DETECTED			katG	Resistance NOT DETECTED			Resistance NOT DETECTED		Resistance NOT DETECTED		Resistance NOT DETECTED		Resistance NOT DETECTED
XDR 026		1	1		1	1		0		0		0	0	0	0	0			0		0	Resistance DETECTED-HIGH		katG	Resistance DETECTED	rpoB	Resistance NOT DETECTED		Resistance NOT DETECTED		MGITDST 1&2	LPA 1&2		Resistance DETECTED			katG	Resistance NOT DETECTED			Resistance NOT DETECTED		Resistance NOT DETECTED		Resistance NOT DETECTED		Resistance NOT DETECTED
XDR 027		1	1		1	0		0		0		0	0	0	0	0			0		0	Resistance DETECTED-HIGH		katG	Inferred Resistance DETECTED		Resistance NOT DETECTED		Resistance NOT DETECTED		MGITDST 1&2	LPA 1&2		Resistance DETECTED			katG	Resistance NOT DETECTED			Resistance NOT DETECTED		Resistance NOT DETECTED		Resistance NOT DETECTED		Resistance NOT DETECTED
XDR 029		1	1		1			0				0	0	0	0	0			0		0	Resistance DETECTED-HIGH		katG	Resistance DETECTED	rpoB	Resistance NOT DETECTED		Resistance NOT DETECTED		MGITDST 1&2	LPA 1&2		Resistance DETECTED			katG	Resistance NOT DETECTED			Resistance NOT DETECTED		Resistance NOT DETECTED		Resistance NOT DETECTED		Resistance NOT DETECTED
XDR 033	0	1	1		0	0		0		0		0			0				0		0	Resistance DETECTED-HIGH		katG	Inferred Resistance DETECTED		Resistance Indeterminate		Resistance Indeterminate		MGITDST 1&2	LPA 1&2		Resistance DETECTED			katG	Resistance NOT DETECTED			Resistance NOT DETECTED		Resistance NOT DETECTED		Resistance NOT DETECTED		Resistance NOT DETECTED
XDR 034		1	1		0	0		0		0		0	0	0	0				0		0	Inferred Resistance DETECTED-HIGH			Resistance NOT DETECTED		Resistance NOT DETECTED		Resistance NOT DETECTED		MGITDST 1&2	LPA 1&2		Resistance DETECTED			katG	Resistance NOT DETECTED			Resistance NOT DETECTED		Resistance NOT DETECTED		Resistance NOT DETECTED		Resistance NOT DETECTED
XDR 036		1	1		1	0	0	0		0		0	0	0	0				0		0	Resistance DETECTED-HIGH		katG	Inferred Resistance DETECTED	rpoB	Resistance NOT DETECTED		Resistance NOT DETECTED		MGITDST 1&2	LPA 1&2		Resistance DETECTED			katG	Resistance NOT DETECTED			Resistance NOT DETECTED		Resistance NOT DETECTED		Resistance NOT DETECTED		Resistance NOT DETECTED
XDR 037		1	1		1	0	0	0		0		0	0	0	0				0		0	Resistance DETECTED-HIGH		katG	Inferred Resistance DETECTED	rpoB	Resistance NOT DETECTED		Resistance NOT DETECTED		MGITDST 1&2	LPA 1&2		Resistance DETECTED			katG	Resistance NOT DETECTED			Resistance NOT DETECTED		Resistance NOT DETECTED		Resistance NOT DETECTED		Resistance NOT DETECTED
XDR 038		1	1		1	0		0		0		0	0	0	0				0		0	Resistance DETECTED-HIGH		katG	Resistance DETECTED	rpoB	Resistance NOT DETECTED		Resistance NOT DETECTED		MGITDST 1&2	LPA 1&2		Resistance DETECTED			katG	Resistance NOT DETECTED			Resistance NOT DETECTED		Resistance NOT DETECTED		Resistance NOT DETECTED		Resistance NOT DETECTED
XDR 040		1	1		1	0	0	0		0		0	0	0	0				0		0	Resistance DETECTED-HIGH		katG	Resistance DETECTED	rpoB	Resistance NOT DETECTED		Resistance NOT DETECTED		MGITDST 1&2	LPA 1&2		Resistance DETECTED			katG	Resistance NOT DETECTED			Resistance NOT DETECTED		Resistance NOT DETECTED		Resistance NOT DETECTED		Resistance NOT DETECTED
XDR 041		1	1		1	0		0		0		0	0	0	0				0		0	Resistance DETECTED-HIGH		katG	Resistance DETECTED	rpoB	Resistance NOT DETECTED		Resistance NOT DETECTED		MGITDST 1&2	LPA 1&2		Resistance DETECTED			katG	Resistance NOT DETECTED			Resistance NOT DETECTED		Resistance NOT DETECTED		Resistance NOT DETECTED		Resistance NOT DETECTED
XDR 042		1	1		1	1		0		0		0	0	0	0				0		0	Resistance DETECTED-HIGH		katG	Resistance DETECTED		Resistance NOT DETECTED		Resistance NOT DETECTED		MGITDST 1&2	LPA 1&2		Resistance DETECTED			katG	Resistance NOT DETECTED			Resistance NOT DETECTED		Resistance NOT DETECTED		Resistance NOT DETECTED		Resistance NOT DETECTED
XDR 043	0	1	1		0	0		0		0		0			0				0		0	Resistance DETECTED-HIGH		katG	Inferred Resistance DETECTED		Resistance NOT DETECTED		Resistance NOT DETECTED		MGITDST 1&2	LPA 1&2		Resistance DETECTED			katG	Resistance NOT DETECTED			Resistance NOT DETECTED		Resistance NOT DETECTED		Resistance NOT DETECTED		Resistance NOT DETECTED
XDR 045		1	1		1	0		0		0		0	0	0	0				0		0	Resistance DETECTED-HIGH		katG	Resistance DETECTED	rpoB	Resistance NOT DETECTED		Resistance NOT DETECTED		MGITDST 1&2	LPA 1&2		Resistance DETECTED			katG	Resistance NOT DETECTED			Resistance NOT DETECTED		Resistance NOT DETECTED		Resistance NOT DETECTED		Resistance NOT DETECTED
XDR 048		1	1		1	0		0		0		0	0	0	0				0		0	Resistance NOT DETECTED	Resistance NOT DETECTED		Resistance DETECTED	rpoB	Resistance NOT DETECTED		Resistance NOT DETECTED		MGITDST 1&2	LPA 1&2		Resistance DETECTED			katG	Resistance NOT DETECTED			Resistance NOT DETECTED		Resistance NOT DETECTED		Resistance NOT DETECTED		Resistance NOT DETECTED
XDR 050		0	0		1	1	0	0		0		0	0	0	0				0		0	Resistance NOT DETECTED	Resistance NOT DETECTED		Resistance DETECTED	rpoB	Resistance NOT DETECTED		Resistance NOT DETECTED		MGITDST 1&2	LPA 1&2		Resistance DETECTED			katG	Resistance NOT DETECTED			Resistance NOT DETECTED		Resistance NOT DETECTED		Resistance NOT DETECTED		Resistance NOT DETECTED
XDR 051		1	1		1	1	1	0		0		0		0	0		0		0		0	Resistance NOT DETECTED	Resistance NOT DETECTED		Resistance DETECTED	rpoB	Resistance NOT DETECTED		Resistance DETECTED		MGITDST 1&2	LPA 1&2		Resistance DETECTED			fabG1	Resistance NOT DETECTED			Resistance NOT DETECTED		Resistance NOT DETECTED		Resistance NOT DETECTED		Resistance NOT DETECTED
XDR 055		1	1		1	1	1	0		0		0	0	0	0				0		0	Resistance DETECTED-HIGH		katG	Resistance DETECTED	rpoB	Resistance NOT DETECTED		Resistance NOT DETECTED		MGITDST 1&2	LPA 1&2		Resistance DETECTED			katG	Resistance NOT DETECTED			Resistance NOT DETECTED		Resistance NOT DETECTED		Resistance NOT DETECTED		Resistance NOT DETECTED
XDR 058		1	1		1	0	0	0				0	0	0	0				0		0	Resistance DETECTED-HIGH		katG	Resistance DETECTED	rpoB	Resistance NOT DETECTED		Resistance NOT DETECTED		MGITDST 1&2	LPA 1&2		Resistance DETECTED			katG	Resistance NOT DETECTED			Resistance NOT DETECTED		Resistance NOT DETECTED		Resistance NOT DETECTED		Resistance NOT DETECTED
XDR 059		1	1		1	0	0	0		0		1	0	0	1	0	1	1	1		0	Resistance DETECTED-HIGH		katG	Resistance NOT DETECTED		Resistance NOT DETECTED		Resistance NOT DETECTED		MGITDST 1&2	LPA 1&2		Resistance DETECTED			katG	Resistance DETECTED			Resistance NOT DETECTED		Resistance NOT DETECTED		Resistance NOT DETECTED		Resistance NOT DETECTED
XDR 061	0	1	1		0	0		0		0		0			0				0		0	Resistance DETECTED-HIGH		katG	Resistance DETECTED	rpoB	Resistance NOT DETECTED		Resistance NOT DETECTED		MGITDST 1&2	LPA 1&2		Resistance DETECTED			katG	Resistance NOT DETECTED			Resistance NOT DETECTED		Resistance NOT DETECTED		Resistance NOT DETECTED		Resistance NOT DETECTED
XDR 063	0	1	1		0	0		0		0		0			0				0		0	Resistance DETECTED-HIGH		katG	Resistance NOT DETECTED		Resistance NOT DETECTED		Resistance NOT DETECTED		MGITDST 1&2	LPA 1&2		Resistance DETECTED			katG	Resistance NOT DETECTED			Resistance NOT DETECTED		Resistance NOT DETECTED		Resistance NOT DETECTED		Resistance NOT DETECTED
XDR 064		1	1		1	0	0	0		0		0	0	0	0				0		0	Resistance DETECTED-HIGH		katG	Resistance DETECTED	rpoB	Resistance NOT DETECTED		Resistance NOT DETECTED		MGITDST 1&2	LPA 1&2		Resistance DETECTED			katG	Resistance NOT DETECTED			Resistance NOT DETECTED		Resistance NOT DETECTED		Resistance NOT DETECTED		Resistance NOT DETECTED
XDR 067		1	1		1	0	0	0				0	0	0	0				0		0	Resistance DETECTED-HIGH		katG	Resistance DETECTED	rpoB	Resistance NOT DETECTED		Resistance NOT DETECTED		MGITDST 1&2	LPA 1&2		Resistance DETECTED			katG	Resistance NOT DETECTED			Resistance NOT DETECTED		Resistance NOT DETECTED		Resistance NOT DETECTED		Resistance NOT DETECTED
XDR 068		1	1		1	0	0	0		0		0	0	0	0				0		0	Resistance DETECTED-HIGH		katG	Resistance DETECTED	rpoB	Resistance NOT DETECTED		Resistance NOT DETECTED		MGITDST 1&2	LPA 1&2		Resistance DETECTED			katG	Resistance NOT DETECTED			Resistance NOT DETECTED		Resistance NOT DETECTED		Resistance NOT DETECTED		Resistance NOT DETECTED
XDR 072		1	1		1	1		0		0		0	0	0	0	0			0		0	Resistance DETECTED-HIGH		katG	Resistance DETECTED	rpoB	Resistance NOT DETECTED		Resistance NOT DETECTED		MGITDST 1&2	LPA 1&2		Resistance DETECTED			katG	Resistance NOT DETECTED			Resistance NOT DETECTED		Resistance NOT DETECTED		Resistance NOT DETECTED		Resistance NOT DETECTED
XDR 075		1	1		1	1		0		0		0	0	0	0	0			0		0	Resistance DETECTED-HIGH		katG	Inferred Resistance DETECTED		Resistance NOT DETECTED		Resistance NOT DETECTED		MGITDST 1&2	LPA 1&2		Resistance DETECTED			katG	Resistance NOT DETECTED			Resistance NOT DETECTED		Resistance NOT DETECTED		Resistance NOT DETECTED		Resistance NOT DETECTED
XDR 076		1	1		1	0		0		0		0	0	0	0	0			0		0	Resistance NOT DETECTED	Resistance NOT DETECTED		Resistance NOT DETECTED		Resistance NOT DETECTED		Resistance NOT DETECTED		MGITDST 1&2	LPA 1&2		Resistance DETECTED			ahpC	Resistance NOT DETECTED			Resistance NOT DETECTED		Resistance NOT DETECTED		Resistance NOT DETECTED		Resistance NOT DETECTED
XDR 078		1	1		1	1		0		0		0			0				0		0	Resistance DETECTED-HIGH		katG	Resistance DETECTED	rpoB	Resistance NOT DETECTED		Resistance NOT DETECTED		MGITDST 1&2	LPA 1&2		Resistance DETECTED			katG	Resistance NOT DETECTED			Resistance NOT DETECTED		Resistance NOT DETECTED		Resistance NOT DETECTED		Resistance NOT DETECTED
XDR 082		0	0		1	1	0	0		0		0	0		0				0		0	Resistance NOT DETECTED	Resistance NOT DETECTED		Resistance DETECTED	rpoB	Resistance NOT DETECTED		Resistance NOT DETECTED		MGITDST 1&2	LPA 1&2		Resistance DETECTED			fabG1	Resistance NOT DETECTED			Resistance NOT DETECTED		Resistance NOT DETECTED		Resistance NOT DETECTED		Resistance NOT DETECTED
XDR 085	0	0	0		1	0		0		0		0			0				0		0	Resistance NOT DETECTED	Resistance NOT DETECTED		Resistance DETECTED	rpoB	Resistance NOT DETECTED		Resistance NOT DETECTED		MGITDST 1&2	LPA 1&2		Resistance DETECTED			katG	Resistance NOT DETECTED			Resistance NOT DETECTED		Resistance NOT DETECTED		Resistance NOT DETECTED		Resistance NOT DETECTED
XDR 087		1	1		1	1	0		0			1		0	1	0			1		0	Resistance DETECTED-HIGH		katG	Resistance NOT DETECTED		Resistance DETECTED	gyrA	Resistance NOT DETECTED		MGITDST 1&2	LPA 1&2		Resistance DETECTED			katG	Low Resistance DETECTED		gyrA	Resistance NOT DETECTED		Resistance NOT DETECTED		Resistance NOT DETECTED		Resistance NOT DETECTED
XDR 089		1	1		1	0		0				0	0	0	0	0			0		0	Resistance DETECTED-HIGH		katG	Resistance DETECTED	rpoB	Resistance NOT DETECTED		Resistance NOT DETECTED		MGITDST 1&2	LPA 1&2		Resistance DETECTED			katG	Resistance NOT DETECTED			Resistance NOT DETECTED		Resistance NOT DETECTED		Resistance NOT DETECTED		Resistance NOT DETECTED
XDR 091		1	1		1	1		0				0	0	0		0			0		0	Resistance DETECTED-HIGH		katG	Resistance DETECTED	rpoB	Resistance NOT DETECTED		Resistance NOT DETECTED		MGITDST 1&2	LPA 1&2		Resistance DETECTED			katG	Resistance NOT DETECTED			Resistance NOT DETECTED		Resistance NOT DETECTED		Resistance NOT DETECTED		Resistance NOT DETECTED
XDR 093		1	1		1	1		0				0			0				0		0	Resistance DETECTED-HIGH		katG	Resistance DETECTED	rpoB	Resistance NOT DETECTED		Resistance NOT DETECTED		MGITDST 1&2	LPA 1&2		Resistance DETECTED			katG	Resistance NOT DETECTED			Resistance NOT DETECTED		Resistance NOT DETECTED		Resistance NOT DETECTED		Resistance NOT DETECTED
XDR 096		1	1		1		0	0				0	0	0		0			0		0	Resistance DETECTED-HIGH		katG	Resistance DETECTED	rpoB	Resistance NOT DETECTED		Resistance NOT DETECTED		MGITDST 1&2	LPA 1&2		Resistance DETECTED			katG	Resistance NOT DETECTED			Resistance NOT DETECTED		Resistance NOT DETECTED		Resistance NOT DETECTED		Resistance NOT DETECTED
XDR 099	0	0	0		1	0		0		0		0			0				0		0	Resistance NOT DETECTED	Resistance NOT DETECTED		Resistance DETECTED	rpoB	Resistance NOT DETECTED		Resistance NOT DETECTED		MGITDST 1&2	LPA 1&2		Resistance DETECTED			fabG1	Resistance NOT DETECTED			Resistance NOT DETECTED		Resistance NOT DETECTED		Resistance NOT DETECTED		Resistance NOT DETECTED
XDR 100	0	1	1		0	0		0		0		0			0				0		0	Resistance DETECTED-HIGH		katG	Resistance NOT DETECTED		Resistance NOT DETECTED		Resistance NOT DETECTED		MGITDST 1&2	LPA 1&2		Resistance DETECTED			katG	Resistance NOT DETECTED			Resistance NOT DETECTED		Resistance NOT DETECTED		Resistance NOT DETECTED		Resistance NOT DETECTED
XDR 103	0	1	1		0	0		0		0		0	0	0	0	0			0		0	Resistance DETECTED-HIGH		katG	Resistance DETECTED	rpoB	Resistance NOT DETECTED		Resistance NOT DETECTED		MGITDST 1&2	LPA 1&2		Resistance DETECTED			katG	Resistance NOT DETECTED			Resistance NOT DETECTED		Resistance NOT DETECTED		Resistance NOT DETECTED		Resistance NOT DETECTED
XDR 104		1	1		1	0		0				0	0	0	0	0			0		0	Resistance NOT DETECTED			Resistance DETECTED	rpoB	Resistance NOT DETECTED		Resistance NOT DETECTED		MGITDST 1&2	LPA 1&2		Resistance DETECTED			ahpC	Resistance NOT DETECTED			Resistance NOT DETECTED		Resistance NOT DETECTED		Resistance NOT DETECTED		Resistance NOT DETECTED
XDR 105	0	1	1		1	0		0		0		0	0	0		0			0		0	Resistance DETECTED-HIGH		katG	Resistance DETECTED	rpoB	Resistance NOT DETECTED		Resistance NOT DETECTED		MGITDST 1&2	LPA 1&2		Resistance DETECTED			katG	Resistance NOT DETECTED			Resistance NOT DETECTED		Resistance NOT DETECTED		Resistance NOT DETECTED		Resistance NOT DETECTED
XDR 107		1	1		1	0		0				0	0	0	0				0		0	Resistance DETECTED-HIGH		katG	Inferred Resistance DETECTED		Resistance NOT DETECTED		Resistance NOT DETECTED		MGITDST 1&2	LPA 1&2		Resistance DETECTED			katG	Resistance NOT DETECTED			Resistance NOT DETECTED		Resistance NOT DETECTED		Resistance NOT DETECTED		Resistance NOT DETECTED
XDR 108	0	1	1		0	0		0		0		0	0	0	0	0			0		0	Resistance DETECTED-HIGH		katG	Resistance NOT DETECTED		Resistance NOT DETECTED		Resistance NOT DETECTED		MGITDST 1&2	LPA 1&2		Resistance DETECTED			katG	Resistance NOT DETECTED			Resistance NOT DETECTED		Resistance NOT DETECTED		Resistance NOT DETECTED		Resistance NOT DETECTED
XDR 109	0	1	1		1	0		0		0		1			1				1		0	Inferred Resistance DETECTED-HIGH			Resistance NOT DETECTED		Resistance DETECTED-HIGH	gyrA	Resistance inconclusive		MGITDST 1&5	LPA 1&5		Resistance DETECTED			katG	Resistance DETECTED		gyrA	Resistance NOT DETECTED		Resistance NOT DETECTED		Resistance NOT DETECTED		Resistance NOT DETECTED
XDR 111		1	1		1	0	0	0				0	0	0	0				0		0	Resistance DETECTED-HIGH		katG	Resistance DETECTED	rpoB	Resistance NOT DETECTED		Resistance NOT DETECTED		MGITDST 1&2	LPA 1&2		Resistance DETECTED			katG	Resistance NOT DETECTED			Resistance NOT DETECTED		Resistance NOT DETECTED		Resistance NOT DETECTED		Resistance NOT DETECTED
XDR 004		0	0		1	0	0	0				0	0	0	0	0	0		0		0	Resistance NOT DETECTED			Resistance DETECTED	rpoB	Resistance NOT DETECTED		Resistance NOT DETECTED		MGITDST 1&2	LPA 1&2		Resistance NOT DETECTED				Resistance NOT DETECTED			Resistance NOT DETECTED		Resistance NOT DETECTED		Resistance NOT DETECTED		Resistance NOT DETECTED
XDR 014		1	1		1	0		0				0	0	0	0				0		0	Resistance DETECTED-HIGH		katG	Resistance NOT DETECTED		Resistance NOT DETECTED		Resistance NOT DETECTED		MGITDST 1&2	LPA 1&2		Resistance NOT DETECTED				Resistance NOT DETECTED			Resistance NOT DETECTED		Resistance NOT DETECTED		Resistance NOT DETECTED		Resistance NOT DETECTED
XDR 015		1	1		1	0		0				0	0	0	0				0		0	Resistance NOT DETECTED			Resistance DETECTED	rpoB	Resistance NOT DETECTED		Resistance NOT DETECTED		MGITDST 1&2	LPA 1&2		Resistance NOT DETECTED				Resistance NOT DETECTED			Resistance NOT DETECTED		Resistance NOT DETECTED		Resistance NOT DETECTED		Resistance NOT DETECTED
XDR 016		0	0		0	0		0				1	0	0	0				1		0	Resistance NOT DETECTED			Resistance NOT DETECTED		Resistance NOT DETECTED		Resistance NOT DETECTED		MGITDST 1&2	LPA 1&2		Resistance NOT DETECTED				Resistance NOT DETECTED			Resistance NOT DETECTED		Resistance NOT DETECTED		Resistance NOT DETECTED		Resistance NOT DETECTED
XDR 020		0	0		1	0		0				0	0	0	0				0		0	Resistance NOT DETECTED			Resistance NOT DETECTED		Resistance NOT DETECTED		Resistance NOT DETECTED		MGITDST 1&2	LPA 1&2		Resistance NOT DETECTED				Resistance NOT DETECTED			Resistance NOT DETECTED		Resistance NOT DETECTED		Resistance NOT DETECTED		Resistance NOT DETECTED
XDR 024		1			1	0		0				0	0	0	0				0		0	Resistance NOT DETECTED			Resistance NOT DETECTED		Resistance NOT DETECTED		Resistance NOT DETECTED		MGITDST 1&2	LPA 1&2		Resistance NOT DETECTED				Resistance NOT DETECTED			Resistance NOT DETECTED		Resistance NOT DETECTED		Resistance NOT DETECTED		Resistance NOT DETECTED
XDR 031		0	0		1	0		0		0		0	0	0	0				0		0	Resistance NOT DETECTED			Resistance DETECTED	rpoB	Resistance NOT DETECTED		Resistance NOT DETECTED		MGITDST 1&2	LPA 1&2		Resistance NOT DETECTED				Resistance NOT DETECTED			Resistance NOT DETECTED		Resistance NOT DETECTED		Resistance NOT DETECTED		Resistance NOT DETECTED
XDR 032		0	0		0	0	0	0		0		0	0	0	0				0		0	Resistance NOT DETECTED			Resistance NOT DETECTED		Resistance Indeterminate		Resistance Indeterminate		MGITDST 1&2	LPA 1&2		Resistance NOT DETECTED				Resistance NOT DETECTED			Resistance NOT DETECTED		Resistance NOT DETECTED		Resistance NOT DETECTED		Resistance NOT DETECTED
XDR 035		0	0	Repeated and tested S	1	1	1	0		0		0	0	0	0				0		0	Resistance DETECTED	Resistance NOT DETECTED		Resistance NOT DETECTED		Resistance NOT DETECTED		Resistance NOT DETECTED		MGITDST 1&2	LPA 1&2		Resistance NOT DETECTED				Resistance NOT DETECTED			Resistance NOT DETECTED		Resistance NOT DETECTED		Resistance NOT DETECTED		Resistance NOT DETECTED
XDR 039		0	0		1	0		0		0		0	0	0	0				0		0	Resistance NOT DETECTED			Resistance DETECTED	rpoB	Resistance NOT DETECTED		Resistance NOT DETECTED		MGITDST 1&2	LPA 1&2		Resistance NOT DETECTED				Resistance NOT DETECTED			Resistance NOT DETECTED		Resistance NOT DETECTED		Resistance NOT DETECTED		Resistance NOT DETECTED
XDR 044		0	0		0	0		0		0		0	0	0	0				0		0	Resistance NOT DETECTED			Resistance NOT DETECTED		Resistance NOT DETECTED		Resistance NOT DETECTED		MGITDST 1&2	LPA 1&2		Resistance NOT DETECTED				Resistance NOT DETECTED			Resistance NOT DETECTED		Resistance NOT DETECTED		Resistance NOT DETECTED		Resistance NOT DETECTED
XDR 046		0	0		1	0	0	0		0		0	0	0	0				0		0	Resistance NOT DETECTED			Resistance DETECTED	rpoB	Resistance NOT DETECTED		Resistance NOT DETECTED		MGITDST 1&2	LPA 1&2		Resistance NOT DETECTED				Resistance NOT DETECTED			Resistance NOT DETECTED		Resistance NOT DETECTED		Resistance NOT DETECTED		Resistance NOT DETECTED
XDR 047		1	1		1	0		0		0		0	0	0	0				0		0	Resistance NOT DETECTED			Resistance DETECTED	rpoB	Resistance NOT DETECTED		Resistance NOT DETECTED		MGITDST 1&2	LPA 1&2	Heteroresistance to Rifampicin	Resistance NOT DETECTED				Resistance NOT DETECTED			Resistance NOT DETECTED		Resistance NOT DETECTED		Resistance NOT DETECTED		Resistance NOT DETECTED
XDR 049		0	0		1	0		0		0		0	0	0	0				0		0	Resistance NOT DETECTED			Resistance DETECTED	rpoB	Resistance NOT DETECTED		Resistance NOT DETECTED		MGITDST 1&2	LPA 1&2		Resistance NOT DETECTED				Resistance NOT DETECTED			Resistance NOT DETECTED		Resistance NOT DETECTED		Resistance NOT DETECTED		Resistance NOT DETECTED
XDR 052	0	0	0		1	0		0		0		0			0				0		0	Resistance NOT DETECTED			Resistance DETECTED	rpoB	Resistance NOT DETECTED		Resistance NOT DETECTED		MGITDST 1&2	LPA 1&2		Resistance NOT DETECTED				Resistance NOT DETECTED			Resistance NOT DETECTED		Resistance NOT DETECTED		Resistance NOT DETECTED		Resistance NOT DETECTED
XDR 053	0	0	0		0	0		0		0		0	0	0	0				0		0	Resistance NOT DETECTED			Resistance NOT DETECTED		Resistance NOT DETECTED		Resistance NOT DETECTED		MGITDST 1&2	LPA 1&2		Resistance NOT DETECTED				Resistance NOT DETECTED			Resistance NOT DETECTED		Resistance NOT DETECTED		Resistance NOT DETECTED		Resistance NOT DETECTED
XDR 056		0	0	Repeated and tested S	1	1	0	0		0		0	0	0	0				0		0	Resistance DETECTED	Resistance NOT DETECTED		Resistance DETECTED	rpoB	Resistance NOT DETECTED		Resistance NOT DETECTED		MGITDST 1&2	LPA 1&2		Resistance NOT DETECTED				Resistance NOT DETECTED			Resistance NOT DETECTED		Resistance NOT DETECTED		Resistance NOT DETECTED		Resistance NOT DETECTED
XDR 057		0	0		1	0	0	0		0		0	0	0	0				0		0	Resistance NOT DETECTED			Resistance DETECTED	rpoB	Resistance NOT DETECTED		Resistance NOT DETECTED		MGITDST 1&2	LPA 1&2		Resistance NOT DETECTED				Resistance NOT DETECTED			Resistance NOT DETECTED		Resistance NOT DETECTED		Resistance NOT DETECTED		Resistance NOT DETECTED
XDR 060		0	0		1	0	0	0				0	0	0	0	0	0		0		0	Resistance NOT DETECTED			Resistance DETECTED	rpoB	Resistance NOT DETECTED		Resistance NOT DETECTED		MGITDST 1&2	LPA 1&2		Resistance NOT DETECTED				Resistance NOT DETECTED			Resistance NOT DETECTED		Resistance NOT DETECTED		Resistance NOT DETECTED		Resistance NOT DETECTED
XDR 062		0	0		1		0	0				0			0				0		0	Resistance DETECTED-HIGH	Resistance DETECTED	katG	Resistance DETECTED	rpoB	Resistance NOT DETECTED		Resistance NOT DETECTED		MGITDST 1&3	LPA 1&3	Heteroresistance to Rifampicin	Resistance NOT DETECTED	Resistance NOT DETECTED	Repeated twice and remained INH-R Not detected , initial result was a clarical error		Resistance NOT DETECTED			Resistance NOT DETECTED		Resistance NOT DETECTED		Resistance NOT DETECTED		Resistance NOT DETECTED
XDR 066		0	0		0	0	0	0				0	0	0	0				0		0	Resistance NOT DETECTED			Resistance NOT DETECTED		Resistance NOT DETECTED		Resistance NOT DETECTED		MGITDST 1&2	LPA 1&2		Resistance NOT DETECTED				Resistance NOT DETECTED			Resistance NOT DETECTED		Resistance NOT DETECTED		Resistance NOT DETECTED		Resistance NOT DETECTED
XDR 069		0	0		1	0	0	0		0		0	0	0	0				0		0	Resistance NOT DETECTED			Resistance DETECTED	rpoB	Resistance NOT DETECTED		Resistance NOT DETECTED		MGITDST 1&2	LPA 1&2		Resistance NOT DETECTED				Resistance NOT DETECTED			Resistance NOT DETECTED		Resistance NOT DETECTED		Resistance NOT DETECTED		Resistance NOT DETECTED
XDR 070		0	0		1	0		0		0		0	0	0	0	0			0		0	Resistance NOT DETECTED			Inferred Resistance DETECTED		Resistance NOT DETECTED		Resistance NOT DETECTED		MGITDST 1&2	LPA 1&2		Resistance NOT DETECTED				Resistance NOT DETECTED			Resistance NOT DETECTED		Resistance NOT DETECTED		Resistance NOT DETECTED		Resistance NOT DETECTED
XDR 071		0	0		0	0		0		0		0	0	0	0	0			0		0	Resistance NOT DETECTED			Resistance NOT DETECTED		Resistance NOT DETECTED		Resistance NOT DETECTED		MGITDST 1&2	LPA 1&2		Resistance NOT DETECTED				Resistance NOT DETECTED			Resistance NOT DETECTED		Resistance NOT DETECTED		Resistance NOT DETECTED		Resistance NOT DETECTED
XDR 073		0	0		0	0		0		0		0	0	0	0	0	0		0		0	Resistance NOT DETECTED			Resistance NOT DETECTED		Resistance NOT DETECTED		Resistance NOT DETECTED		MGITDST 1&2	LPA 1&2		Resistance NOT DETECTED				Resistance NOT DETECTED			Resistance NOT DETECTED		Resistance NOT DETECTED		Resistance NOT DETECTED		Resistance NOT DETECTED
XDR 074	0	0	0		0	0		0		0		0	0	0	0	0			0		0	Resistance NOT DETECTED			Resistance NOT DETECTED		Resistance NOT DETECTED		Resistance NOT DETECTED		MGITDST 1&2	LPA 1&2		Resistance NOT DETECTED				Resistance NOT DETECTED			Resistance NOT DETECTED		Resistance NOT DETECTED		Resistance NOT DETECTED		Resistance NOT DETECTED
XDR 077		1	1	Repeated and tested R (IQC for reapeat)	1	0		0		0		0	0	0	0	0			0		0	Resistance NOT DETECTED			Resistance NOT DETECTED		Resistance NOT DETECTED		Resistance NOT DETECTED		MGITDST 1&2	LPA 1&2		Resistance NOT DETECTED				Resistance NOT DETECTED			Resistance NOT DETECTED		Resistance NOT DETECTED		Resistance NOT DETECTED		Resistance NOT DETECTED
XDR 079	0	0	0		1	0		0		0		0			0				0		0	INCONCLUSIVE			INCONCLUSIVE		Resistance Indeterminate		Resistance Indeterminate		MGITDST 1&4	LPA 1&4		Resistance NOT DETECTED				Resistance NOT DETECTED			Resistance NOT DETECTED		Resistance NOT DETECTED		Resistance NOT DETECTED		Resistance NOT DETECTED
XDR 081	0	0	0		1	0		0		0		0			0				0		0	Resistance NOT DETECTED			Resistance DETECTED		Resistance NOT DETECTED		Resistance DETECTED		MGITDST 1&2	LPA 1&2		Resistance NOT DETECTED				Resistance NOT DETECTED			Resistance NOT DETECTED		Resistance NOT DETECTED		Resistance NOT DETECTED		Resistance NOT DETECTED
XDR 083	0	0	0		0	0		0		0		0		0	0				0		0	Resistance NOT DETECTED			Inferred Resistance DETECTED		Resistance NOT DETECTED		Resistance NOT DETECTED		MGITDST 1&2	LPA 1&2		Resistance NOT DETECTED				Resistance NOT DETECTED			Resistance NOT DETECTED		Resistance NOT DETECTED		Resistance NOT DETECTED		Resistance NOT DETECTED
XDR 088		0			0	0	0		0			0			0				0		0	Resistance NOT DETECTED			Resistance NOT DETECTED		Resistance NOT DETECTED		Resistance NOT DETECTED		MGITDST 1&2	LPA 1&2		Resistance NOT DETECTED				Resistance NOT DETECTED			Resistance NOT DETECTED		Resistance NOT DETECTED		Resistance NOT DETECTED		Resistance NOT DETECTED
XDR 092	0	0	0		1	0		0		0		0			0				0		0	Resistance NOT DETECTED			Resistance DETECTED	rpoB	Resistance NOT DETECTED		Resistance NOT DETECTED		MGITDST 1&2	LPA 1&2		Resistance NOT DETECTED				Resistance NOT DETECTED			Resistance NOT DETECTED		Resistance NOT DETECTED		Resistance NOT DETECTED		Resistance NOT DETECTED
XDR 094		1	1		1	0		0				0	0	0	0	0	0		0		0	Resistance NOT DETECTED			Resistance DETECTED	rpoB	Resistance NOT DETECTED		Resistance NOT DETECTED		MGITDST 1&2	LPA 1&2		Resistance NOT DETECTED				Resistance NOT DETECTED			Resistance NOT DETECTED		Resistance NOT DETECTED		Resistance NOT DETECTED		Resistance NOT DETECTED
XDR 095		1	1		1	1		0				0			0				0		0	Resistance NOT DETECTED			Resistance DETECTED	rpoB	Resistance NOT DETECTED		Resistance NOT DETECTED		MGITDST 1&2	LPA 1&2		Resistance NOT DETECTED				Resistance NOT DETECTED			Resistance NOT DETECTED		Resistance NOT DETECTED		Resistance NOT DETECTED		Resistance NOT DETECTED
XDR 097		1	1		1	0		0		0		0	0	0	0	0			0		0	Resistance NOT DETECTED	Resistance NOT DETECTED		Inferred Resistance DETECTED		Resistance NOT DETECTED		Resistance NOT DETECTED		MGITDST 1&2	LPA 1&2		Resistance DETECTED	Resistance Not DETECTED		ahpC	Resistance NOT DETECTED			Resistance NOT DETECTED		Resistance NOT DETECTED		Resistance NOT DETECTED		Resistance NOT DETECTED
XDR 101		0	0		1	0	0			0			0	0	0		0		0		0	Resistance NOT DETECTED			Resistance NOT DETECTED		Resistance NOT DETECTED		Resistance NOT DETECTED		MGITDST 1&2	LPA 1&2		Resistance NOT DETECTED				Resistance NOT DETECTED			Resistance NOT DETECTED		Resistance NOT DETECTED		Resistance NOT DETECTED		Resistance NOT DETECTED
XDR 110	0	0	0		0	0		0		0		0			0				0		0	Resistance NOT DETECTED			Resistance NOT DETECTED		Resistance NOT DETECTED		Resistance NOT DETECTED		MGITDST 1&2	LPA 1&2		Resistance NOT DETECTED				Resistance NOT DETECTED			Resistance NOT DETECTED		Resistance NOT DETECTED		Resistance NOT DETECTED		Resistance NOT DETECTED
XDR 112		0	0		1	0	0	0				0	0	0	0				0		0	Resistance NOT DETECTED			Resistance DETECTED	rpoB	Resistance NOT DETECTED		Resistance NOT DETECTED		MGITDST 1&2	LPA 1&2		Resistance NOT DETECTED				Resistance NOT DETECTED			Resistance NOT DETECTED		Resistance NOT DETECTED		Resistance NOT DETECTED		Resistance NOT DETECTED
XDR 106	0	1	1		0	0		0		0		0	0	0		0			0		0	Resistance DETECTED-HIGH			Resistance NOT DETECTED		Resistance NOT DETECTED		Resistance NOT DETECTED		MGITDST 1&2	LPA 1&2		Resistance INDETERMINATE		Repeated twice using isolates and remained indeterminate		Resistance NOT DETECTED			Resistance NOT DETECTED		Resistance NOT DETECTED		Resistance NOT DETECTED		Resistance NOT DETECTED

## Sheet: S2
S2: Comparision of discordant results between pDST and XDR-Test
	Isoniazid	Isoniazid
Lab ID	pDST	XpertXDR	Mutation
XDR050	Sensitive	Resistant	KatG	LPA showed hetero-resistance to Rif, meaning there is mixed strain/R and S
XDR082	Sensitive	Resistant	KatG
XDR085	Sensitive	Resistant	fabG1
XDR099	Sensitive	Resistant	fabG1					2
XDR014	Resistant	Sensitive	N/A
XDR015	Resistant	Sensitive	N/A
XDR024	Resistant	Sensitive	N/A
XDR047	Resistant	Sensitive	N/A
XDR077	Resistant	Sensitive	N/A
XDR095	Resistant	Sensitive	N/A
XDR106	Resistant	Indeterminate	N/A

## Sheet: S3
S3: Comparision tables
Xpert MTB/XDR compared to MGIT-DST
		R	S
INH	R	58	4
	S	7	30
FQ	R	4	0
	S	1	95
IA	R	___	__
	S	___	100
Xpert MTB/XDR compared to LPA
		R	S
INH	R	50	12
	S	2	34
FQ	R	3	1
	S	0	96
IA	R	___	___
	S	1	96

## Sheet: S4
S4: Dictionary
Abbreviation	Full drug name
S	Streptomycin
I/INH	Isoniazid
R	Rifampicin
E	Ethambutol
1	Resistant
0	Susceptible
FQ	Flouroquinolone
inj	Injectable
CAP	Capreomycin
KAN	kanamycin
ETH	Ethionamide
AMK	Amikacin
NTRL	National TB Reference Laboratory
CFZ	Clofazimin
BDQ	Bedaquilin
DLM	Delamanid
PZA	Pyrazinamid
OFL	Ofloxacin
LEV	Levofloxacin
MOX	Moxifloxacin
LPA	Line Probe Assay
MGIT	Mycobacterial Growth Indicator Tube
DST	Drug Susceptibility Testing
